# Supplementary material for: Biomarker-based classification of bacterial and fungal whole-blood infections in a genome-wide expression study
Source: Front Microbiol. 2015 Mar 11;6:171. doi: 10.3389/fmicb.2015.00171 (PMC4356159; doi:10.3389/fmicb.2015.00171)
Supplement: Supplementary file 2 [file RandomForestClassifier.zip]

Archive with 1 entries (1 files):
- RandomForestClassifier.RData
